# Supplementary material for: Investigating the relationship between childhood sexual abuse, self-harm repetition and suicidal intent: mixed-methods study
Source: BJPsych Open. 2021 Jul 8;7(4):e125. doi: 10.1192/bjo.2021.962 (PMC8281309; doi:10.1192/bjo.2021.962)
Supplement: Supplementary file 1 [file S2056472421009625sup001.zip]

Archive with 14 entries (14 files):
- S2056472421009625sup013.pdf
- S2056472421009625sup012.pdf
- S2056472421009625sup014.pdf
- S2056472421009625sup011.pdf
- S2056472421009625sup010.pdf
- S2056472421009625sup005.pdf
- S2056472421009625sup006.pdf
- S2056472421009625sup003.pdf
- S2056472421009625sup009.docx
- S2056472421009625sup002.pdf
- S2056472421009625sup008.docx
- S2056472421009625sup001.pdf
- S2056472421009625sup004.pdf
- S2056472421009625sup007.docx
